# Supplementary material for: Evidence on the social, economic, and environmental impact of interventions that facilitate bamboo industry development for sustainable livelihoods: a systematic map protocol
Source: Environ Evid. 2022 Oct 20;11:33. doi: 10.1186/s13750-022-00286-8 (PMC11378841; doi:10.1186/s13750-022-00286-8)
Supplement: Supplementary file 1 — Supporting information 1: Search string [file 13750_2022_286_MOESM1_ESM.xlsx]

## Sheet: Sheet1
Database	Search string	Additional filters/details
Web of Science	(((TS=(bamboo* OR Bambusa OR Dendrocalamus OR Gigantochloa OR Guadua OR Melocanna OR Ochlandra OR Phyllostachys OR Thyrsostachys OR Schizostachyum OR Arundinia OR Lingnania OR Oxytenthera OR Chusquea)) AND TS=(socioeconomic OR socio-economic OR rural OR empower* OR communit* OR econom* OR “value chain*” OR “cultural heritage” OR “traditional knowledge” OR industr* OR livelihood* or financ* OR pov…	Publication Date = 1990-01-01 to 2021-12-31
CAB Direct	(((bamboo*) OR (bambusa) OR (dendrocalamus) OR (gigantochloa) OR (guadua) or (melocanna) or (ochlandra) OR (phyllostachys) OR (thyrsostachys) OR (schizostachyum) OR (arundinia) OR (lingnania) OR (oxytenthera) OR (chusquea)) AND ((inclus*) OR (socioeconomic) OR ("value chain") OR (poverty) OR (livelihood*) OR (industri*) OR (income*) OR (social*) OR (particip*) OR ("cultural heritage") OR ("tradit…	Publication Year = 1990 to 2021
PubAg	(bamboo OR Bambusa OR Dendrocalamus OR Gigantochloa OR Guadua OR Melocanna OR Ochlandra OR Phyllostachys OR Thyrsostachys OR Schizostachyum OR Arundinia OR Lingnania OR Oxytenthera OR Chusquea) AND (inclusion OR inclusive OR financial OR socioeconomic OR "value chain" OR poverty OR livelihood OR industry OR industrial OR "cultural heritage" OR "traditional knowledge" OR economy OR economic OR emp…	Publication Year = 1990 to 2021
Organizational websites excluding INBAR	bamboo
INBAR website	value chain
	Inclusion
	inclusive
	poverty
	livelihood
	industry development
	income
	social impact
	cultural heritage
	project
	program evaluation
	traditional knowledge
	economy
	economic
	empowerment
	rural
	socioeconomic
	socio-economic
Google to search in organizational websites	site:example.com filetype:pdf "bamboo"	“example.com”= organizational website
Google (first ten pages of search results only)	(bamboo*) AND (inclus* OR financial OR socioeconomic OR "value chain" OR poverty OR livelihood* OR indust* OR econom* OR empower* OR socio-economic OR rural OR communit* OR income*) AND (develop* OR change* OR affect* OR interven* OR project* OR program* OR initiative* OR implement*) AND (evaluat* OR social OR particip* OR outcome* OR result* OR effect* OR impact* OR climate* OR environment* OR b…	Google search results are limited to 32 words
Google Scholar	bamboo (poverty | socioeconomic | economic | industry | finance | income | benefit | capacity | livelihood | intervention | evaluation | impact | outcome | change | develop | project | program | effect | community | social)
